# Supplementary material for: PlasticDB: a database of microorganisms and proteins linked to plastic biodegradation
Source: Database (Oxford). 2022 Mar 9;2022:baac008. doi: 10.1093/database/baac008 (PMC9216477; doi:10.1093/database/baac008)
Supplement: baac008_Supp [file baac008_supp.zip]

Archive with 1 entries (1 files):
- Supplementary_data_v6.docx
